# Supplementary material for: Reliability and validity of the German version of the DePaul Symptom Questionnaire Post-Exertional Malaise (DSQ-PEM)
Source: Front Psychiatry. 2025 Sep 4;16:1647040. doi: 10.3389/fpsyt.2025.1647040 (PMC12443770; doi:10.3389/fpsyt.2025.1647040)
Supplement: Supplementary file 2 [file SupplementaryFile2.zip]

Archive with 15 entries (15 files):
- Supplementary Table 1.DOCX
- Supplementary Table 2.docx
- Supplementary Table 3.DOCX
- Supplementary Table 4.DOCX
- Supplementary Table 5.docx
- Supplementary Table 6.DOCX
- Supplementary Table 7.DOCX
- Supplementary Table 8.docx
- Supplementary Table 9.DOCX
- Supplementary Table 10.DOCX
- Supplementary Table 11.docx
- Supplementary Table 12.DOCX
- Supplementary Table 13.DOCX
- Supplementary Figures 1-2.DOCX
- Supplementary Figures 3-4.DOCX
